# Supplementary material for: Association Between Gut Microbiome Composition and Physical Characteristics in Patients with Severe Motor and Intellectual Disabilities: Perspectives from Microbial Diversity
Source: Nutrients. 2024 Oct 19;16(20):3546. doi: 10.3390/nu16203546 (PMC11510305; doi:10.3390/nu16203546)
Supplement: Supplementary file 1 [file nutrients-16-03546-s001.zip]

Archive with 2 entries (2 files):
- nutrients-3242669-supplementary.pdf
- Supplementaly Tables_confirmed.xlsx
