# Supplementary material for: Association Between Gut Microbiome Composition and Physical Characteristics in Patients with Severe Motor and Intellectual Disabilities: Perspectives from Microbial Diversity
Source: Nutrients. 2024 Oct 19;16(20):3546. doi: 10.3390/nu16203546 (PMC11510305; doi:10.3390/nu16203546)
Supplement: Supplementary file 1 [file nutrients-16-03546-s001.zip › Supplementaly Tables_confirmed.xlsx]

## Sheet: Table S1
Table S1. Comparison of nutrient intake for each group1
Items	HD group (n = 8)	LD group (n = 6)	p-value
Energy (kcal/kgBW)	45.4 (31.7, 66.6)	32.9 (23.5, 40.7)	0.029*
Protein (g/kgBW)	1.8 (1.3, 2.8)	1.3 (1.1, 1.5)	0.008**
Fat (g/kgBW)	1.3 (0.7, 2.0)	1.1 (0.5, 1.6)	0.181
Carbohydrate (g/kgBW)	6.5 (4.9, 9.3)	5.0 (3.9, 5.6)	0.043*
Water (ml/kgBW)	45.4 (30.8, 134.7)	48.3 (38.4, 54.9)	1
Dietary fiber (g/kgBW)	0.5 (0.3, 0.7)	0.4 (0.0, 0.9)	0.852
1 Energy, protein, fat, carbohydrate, water, and fiber per kilogram of body weight are shown. Median (minimum, maxmum). Mann-Whitney U test. ** p < 0.01. * p < 0.05. † p < 0.1.

## Sheet: Table S2
Table S2. Comparison of prescription drugs for each group1
Types of prescription drugs	Number of types taken (types)				Number of patients taking (n)
	HD group (n = 8)	LD group (n = 6)	ap-value		HD group (n = 8)	LD group (n = 6)	bp-value
Laxative	1.0 (0, 1)	0 (0, 1)	0.181		5	1	0.138
Intestinal peristalsis promoter	0 (0, 1)	0 (0, 1)	0.573		1	2	0.538
Intestinal flora balance improving drug	0 (0, 0)	0 (0, 1)	0.662		0	1	0.429
Antiepileptic drug	1.0 (0, 5)	4.5 (0, 7)	0.108		4	5	0.301
Muscle relaxant	0 (0, 0)	0.5 (0, 2)	0.142		0	3	0.055†
Carnitine replacement drug	0 (0, 1)	0 (0, 1)	0.573		1	2	0.538
Anti-insomnia drug	0 (0, 1)	0 (0, 0)	0.491		2	0	0.473
Gastric acid secretion inhibitor	0 (0, 0)	0 (0, 1)	0.345		0	2	0.165
Antibiotics	0 (0, 1)	0 (0, 1)	1		1	1	1
Antidiarrheal	0 (0, 0)	0 (0, 2)	0.662		0	1	0.429
Antiallergic drug	0 (0, 1)	0 (0, 1)	1		1	1	1
Hepatoprotective medicine & Antiallergic drug	0 (0, 1)	0 (0, 0)	0.755		1	0	1
Expectorant	0 (0, 1)	0.5 (0, 1)	0.491		2	3	0.58
[Side effect] Constipation	0 (0, 1)	0 (0, 1)	0.573		1	2	0.538
[Side effect] Diarrhea	0 (0, 2)	0.3 (0, 2)	0.345		1	3	0.245
1 Classified into 15 categories based on the indications listed on the package insert. Median (minimum, maxmum). Number of taypes taken: Mann-Whitney U test, number of patient taking: Fisher's exact test. † p < 0.1.

## Sheet: Table S3
Table S3. Comparison of blood biochemical tests for each group1
Items	HD group (n = 8)	LD group (n = 4)	p-value
TP (g/dL)	7.6 (6.6, 8.1)	7.0 (6.5, 7.3)	0.048*
Alb (g/dL)	4.5 (3.9, 4.9)	4.0 (3.8, 4.3)	0.048*
A/G ratio	1.5 (1.2, 2.0)	1.4 (1.3, 1.5)	0.461
Prealbumin (mg/dL)	21.1 (18.5, 28.4)	27.3 (17.8, 30.2)	0.461
Retinol-binding protein (mg/dL)	2.3 (2.0, 3.0)	3.7 (2.2, 4.1)	0.109
Transferrin (mg/dL)	260 (187, 374)	277 (254, 355)	0.683
WBC (/uL)	6240 (3310, 8030)	5480 (4250, 8080)	0.57
RBC (/uL)	460 (394, 494)	478 (459, 511)	0.214
Hb (g/dL)	13.7 (11.9, 15.9)	15.1 (12.4, 15.9)	0.283
Ht (%)	41.8 (38.0, 47.9)	45.2 (39.4, 50.3)	0.461
PLT (*10^4/uL)	17.8 (15.1, 25.5)	32.2 (18.4, 38.5)	0.028*
MCV (fL)	93.9 (88.7, 97.4)	95.3 (84.1, 98.3)	1
MCH (pg)	30.2 (29.3, 32.1)	31.0 (26.5, 32.4)	0.808
MCHC (%)	32.6 (31.4, 33.9)	32.2 (31.6, 33.7)	0.683
Eosino (%)	3.8 (1.9, 5.9)	6.7 (2.5, 10.8)	0.214
Baso (%)	0.8 (0.0, 1.0)	1.0 (0.4, 1.3)	0.368
Mono (%)	8.1 (4.3, 9.1)	6.3 (4.7, 9.0)	0.461
Lympho (/uL)	2876 (1552, 3710)	3063 (2389, 3426)	0.933
ChE (U/L)	367 (245, 446)	404 (225, 724)	0.683
TG (mg/dL)	67 (41, 122)	61 (40, 77)	0.57
TC (mg/dL)	150 (121, 186)	169 (134, 196)	0.461
HDL (mg/dL)	63 (43, 102)	68 (59, 89)	1
LDL (mg/dL)	66 (43, 108)	85 (51, 86)	0.368
Cr (mg/dL)	0.41 (0.07, 0.51)	0.34 (0.18, 0.42)	0.368
BUN (mg/dL)	10.4 (8.2, 14.2)	8.4 (7.4, 9.5)	0.048*
HbA1c, NGSP (%)	5.2 (4.5, 5.4)	5.0 (4.7, 5.2)	0.368
CRP (mg/dL)	0.02 (0.00, 0.75)	0.02 (0.01, 0.04)	0.808
IL-6 (pg/mL)	1.4 (0.6, 2.6)	1.3 (0.7, 1.6)	0.57
TNF-α (pg/mL)	0.7 (0.4, 0.9)	0.8 (0.6, 0.9)	0.461
NT-proBNP (pg/mL)	46 (19, 142)	42 (15, 94)	0.808
1 The two patients for whom blood collection could not be performed belonged to the LD group. Median (minimum, maxmum). Mann-Whitney U test. * p < 0.05.

## Sheet: Table S4
Table S4. Comparison of gut microbiome for each group1
Items	HC (n = 94)							HD group (n = 8)							LD group (n = 6)							p-value
																						2 Two-group comparison			3 Three-group comparison
																						HD vs. LD			Three groups	HC vs. HD	HC vs. LD	HD vs. LD
D:1::Firmicutes		4254	(	1152	,	6987	)		5767	(	3035	,	7595	)		2687	(	728	,	5550	)		0.008**		0.004**	0.051†	0.085†	0.003**
D.1..Firmicutes_D.2..Clostridia_D.3..Clostridiales		3651	(	1071	,	6544	)		5613	(	1881	,	7418	)		1052	(	91	,	5050	)		0.008**		<0.001**	0.032*	0.022*	<0.001**
D.1..Firmicutes_D.2..Clostridia_D.3..Clostridiales_D.4..Lachnospiraceae		2151	(	519	,	5093	)		2697	(	1134	,	5820	)		788	(	11	,	1986	)		0.005*		0.002**	0.416	0.006**	0.002**
D.1..Firmicutes_D.2..Clostridia_D.3..Clostridiales_D.4..Lachnospiraceae_D.5...Eubacterium..eligens.group		0	(	0	,	192	)		99	(	0	,	346	)		0	(	0	,	0	)		0.020*		0.001**	0.006**	0.212	0.001**
D.1..Firmicutes_D.2..Clostridia_D.3..Clostridiales_D.4..Lachnospiraceae_D.5...Eubacterium..rectale.group		6	(	0	,	611	)		6	(	0	,	1102	)		0	(	0	,	1	)		0.108		0.003**	1	0.002**	0.037*
D.1..Firmicutes_D.2..Clostridia_D.3..Clostridiales_D.4..Lachnospiraceae_D.5...Ruminococcus..torques.group		111	(	1	,	649	)		267	(	162	,	607	)		69	(	0	,	694	)		0.228		0.003**	0.003**	1	0.029*
D.1..Firmicutes_D.2..Clostridia_D.3..Clostridiales_D.4..Lachnospiraceae_D.5..Anaerostipes		61	(	1	,	1018	)		145	(	3	,	606	)		14	(	1	,	189	)		0.081†		0.036*	0.986	0.063†	0.041*
D.1..Firmicutes_D.2..Clostridia_D.3..Clostridiales_D.4..Lachnospiraceae_D.5..Blautia		395	(	37	,	3193	)		612	(	14	,	1186	)		83	(	0	,	598	)		0.059†		0.061†	0.811	0.133	0.061†
D.1..Firmicutes_D.2..Clostridia_D.3..Clostridiales_D.4..Lachnospiraceae_D.5..Fusicatenibacter		64	(	0	,	809	)		87	(	0	,	727	)		0	(	0	,	2	)		0.043*		0.002**	1	0.001**	0.012*
D.1..Firmicutes_D.2..Clostridia_D.3..Clostridiales_D.4..Lachnospiraceae_D.5..Lachnospira		65	(	0	,	665	)		24	(	0	,	741	)		0	(	0	,	1	)		0.005**		0.008**	1	0.006**	0.163
D.1..Firmicutes_D.2..Clostridia_D.3..Clostridiales_D.4..Lachnospiraceae_D.5..Lachnoclostridium		95	(	17	,	475	)		144	(	65	,	633	)		114	(	0	,	342	)		0.573		0.33	0.411	1	0.948
D.1..Firmicutes_D.2..Clostridia_D.3..Clostridiales_D.4..Lachnospiraceae_D.5..Sellimonas		0	(	0	,	91	)		15	(	3	,	125	)		62	(	0	,	175	)		1		<0.001**	<0.001**	0.038*	0.942
D.1..Firmicutes_D.2..Clostridia_D.3..Clostridiales_D.4..Lachnospiraceae_D.5..Roseburia		184	(	0	,	1628	)		54	(	0	,	486	)		0	(	0	,	0	)		0.005**		<0.001**	0.1	<0.001**	0.267
D.1..Firmicutes_D.2..Clostridia_D.3..Clostridiales_D.4..Ruminococcaceae		1518	(	19	,	4400	)		1887	(	415	,	4607	)		220	(	4	,	2793	)		0.029*		0.021*	0.687	0.047*	0.020*
D.1..Firmicutes_D.2..Clostridia_D.3..Clostridiales_D.4..Ruminococcaceae_D.5..Ruminococcus.2		2	(	0	,	491	)		81	(	0	,	302	)		0	(	0	,	0	)		0.020*		0.016*	0.373	0.062†	0.013*
D.1..Firmicutes_D.2..Clostridia_D.3..Clostridiales_D.4..Ruminococcaceae_D.5..Faecalibacterium		694	(	0	,	2718	)		830	(	0	,	2127	)		1	(	0	,	1	)		0.013*		<0.001**	1	<0.001**	0.009**
D.1..Firmicutes_D.2..Clostridia_D.3..Clostridiales_D.4..Ruminococcaceae_D.5..Ruminiclostridium.5		25	(	1	,	429	)		199	(	34	,	881	)		4	(	0	,	352	)		0.043*		<0.001**	<0.001**	0.675	0.001**
D.1..Firmicutes_D.2..Clostridia_D.3..Clostridiales_D.4..Ruminococcaceae_D.5..Subdoligranulum		198	(	0	,	1195	)		118	(	0	,	1299	)		1	(	0	,	1012	)		0.081†		0.080†	1	0.074†	0.245
D.1..Firmicutes_D.2..Clostridia_D.3..Clostridiales_D.4..Ruminococcaceae_D.5..Ruminococcaceae.UCG.013		20	(	0	,	208	)		53	(	0	,	403	)		0	(	0	,	24	)		0.029*		0.009**	0.472	0.025*	0.008**
D.1..Firmicutes_D.2..Clostridia_D.3..Clostridiales_D.4..Ruminococcaceae_D.5..uncultured		43	(	0	,	403	)		84	(	6	,	293	)		40	(	0	,	630	)		0.491		0.222	0.249	1	0.892
D.1..Firmicutes_D.2..Clostridia_D.3..Clostridiales_D.4..Christensenellaceae		1	(	0	,	603	)		8	(	0	,	733	)		0	(	0	,	73	)		0.108		0.123	0.166	1	0.231
D.1..Firmicutes_D.2..Clostridia_D.3..Clostridiales_D.4..Christensenellaceae_D.5..Christensenellaceae.R.7.group		0	(	0	,	594	)		6	(	0	,	667	)		0	(	0	,	3	)		0.059†		0.093†	0.467	0.36	0.088†
D.1..Firmicutes_D.2..Negativicutes_D.3..Selenomonadales		183	(	7	,	1993	)		172	(	52	,	1141	)		1271	(	1	,	2566	)		0.282		0.332	1	0.449	0.578
D.1..Firmicutes_D.2..Negativicutes_D.3..Selenomonadales_D.4..Acidaminococcaceae		50	(	0	,	437	)		62	(	0	,	270	)		30	(	0	,	295	)		0.755		0.826	1	1	1
D.1..Firmicutes_D.2..Negativicutes_D.3..Selenomonadales_D.4..Acidaminococcaceae_D.5..Acidaminococcus		0	(	0	,	358	)		0	(	0	,	178	)		30	(	0	,	295	)		0.662		0.030*	0.334	0.079†	1
D.1..Firmicutes_D.2..Negativicutes_D.3..Selenomonadales_D.4..Veillonellaceae		87	(	0	,	1932	)		109	(	0	,	871	)		1094	(	1	,	2445	)		0.108		0.131	1	0.144	0.26
D.1..Firmicutes_D.2..Negativicutes_D.3..Selenomonadales_D.4..Veillonellaceae_D.5..Megasphaera		0	(	0	,	1061	)		1	(	0	,	367	)		475	(	0	,	2226	)		0.142		0.008**	0.96	0.008**	0.289
D.1..Firmicutes_D.2..Negativicutes_D.3..Selenomonadales_D.4..Veillonellaceae_D.5..Veillonella		4	(	0	,	658	)		15	(	0	,	296	)		110	(	0	,	381	)		0.852		0.894	1	1	1
D.1..Firmicutes_D.2..Negativicutes_D.3..Selenomonadales_D.4..Veillonellaceae_D.5..Megamonas		0	(	0	,	1778	)		0	(	0	,	504	)		0	(	0	,	892	)		0.95		0.981	1	1	1
D:1::Actionobacteria		360	(	0	,	4232	)		809	(	200	,	1907	)		1562	(	141	,	5865	)		0.142		0.009**	0.198	0.030*	1
D.1..Actinobacteria_D.2..Actinobacteria_D.3..Bifidobacteriales_D.4..Bifidobacteriaceae_D.5..Bifidobacterium		298	(	1	,	3817	)		657	(	102	,	1779	)		1377	(	94	,	5671	)		0.142		0.004**	0.128	0.018*	1
D.1..Actinobacteria_D.2..Coriobacteriia_D.3..Coriobacteriales_D.4..Coriobacteriaceae_D.5..Collinsella		64	(	0	,	701	)		45	(	0	,	309	)		83	(	0	,	201	)		0.852		0.863	1	1	1
D:1::Bacteroidetes		4589	(	1746	,	8360	)		2864	(	1539	,	6198	)		4735	(	1528	,	7364	)		0.142		0.041*	0.040*	1	0.155
D.1..Bacteroidetes_D.2..Bacteroidia_D.3..Bacteroidales_D.4..Bacteroidaceae_D.5..Bacteroides		3370	(	307	,	6193	)		2036	(	1118	,	3207	)		1113	(	423	,	3988	)		0.345		0.002**	0.039*	0.029*	1
D.1..Bacteroidetes_D.2..Bacteroidia_D.3..Bacteroidales_D.4..Porphyromonadaceae		345	(	2	,	1721	)		443	(	0	,	3201	)		2519	(	10	,	6938	)		0.282		0.035*	0.487	0.071†	1
D.1..Bacteroidetes_D.2..Bacteroidia_D.3..Bacteroidales_D.4..Porphyromonadaceae_D.5..Parabacteroides		211	(	0	,	1488	)		442	(	0	,	2846	)		2518	(	0	,	6938	)		0.345		0.007**	0.079†	0.048*	1
D.1..Bacteroidetes_D.2..Bacteroidia_D.3..Bacteroidales_D.4..Rikenellaceae_D.5..Alistipes		59	(	0	,	1044	)		143	(	0	,	587	)		38	(	0	,	364	)		0.414		0.445	0.798	1	0.714
D:1::Proteobacteria		311	(	5	,	1528	)		227	(	72	,	394	)		256	(	138	,	600	)		0.414		0.238	0.309	1	1
D.1..Proteobacteria_D.2..Betaproteobacteria_D.3..Burkholderiales_D.4..Alcaligenaceae_D.5..Sutterella		141	(	0	,	1046	)		0	(	0	,	307	)		84	(	0	,	252	)		0.573		0.124	0.171	1	1
D.1..Proteobacteria_D.2..Gammaproteobacteria_D.3..Enterobacteriales_D.4..Enterobacteriaceae		11	(	0	,	1389	)		14	(	0	,	329	)		88	(	9	,	600	)		0.108		0.102	1	0.099†	0.296
D.1..Proteobacteria_D.2..Gammaproteobacteria_D.3..Enterobacteriales_D.4..Enterobacteriaceae_D.5..Escherichia.Shigella		6	(	0	,	863	)		7	(	0	,	35	)		81	(	0	,	441	)		0.081†		0.147	1	0.293	0.163
D:1::Verrucomicrobia		0	(	0	,	949	)		2	(	0	,	847	)		0	(	0	,	54	)		0.282		0.36	0.677	1	0.531
D.1..Verrucomicrobia_D.2..Verrucomicrobiae_D.3..Verrucomicrobiales_D.4..Verrucomicrobiaceae_D.5..Akkermansia		0	(	0	,	949	)		2	(	0	,	847	)		0	(	0	,	54	)		0.282		0.354	0.661	1	0.522
Others		1337	(	280	,	7386	)		1007	(	298	,	2617	)		392	(	103	,	1661	)		0.093†		0.001**	0.102	0.004**	0.894
1 Based on the relative abundance of 10,000 in each gut microbiota, changes in the gut microbiota that has the relative abundance higher than 50 (0.5%) are shown. Median (minimum, maximum). 2 Mann-Whitney U test. 3 Kruskal-Wallis test. When a statistically significant difference was confirmed, the Dunn’s test and Bonferroni correction were performed. ** p < 0.01. * p < 0.05. †p < 0.1.

## Sheet: Table S5
Table S5. Comparison of BAs for each group1
Items	HD group (n = 8)			LD group (n = 6)			p-value
	Concentrations (µmol/g)	Parcentages (%) 2		Concentrations (µmol/g)	Parcentages (%) 2		Concentrations	Parcentages
Primary BA	0.0 (0.0, 0.9)	0 (0, 37.0)		2.3 (0.0, 4.5)	56.5 (0, 92.6)		0.108	0.108
CA	0.0 (0.0, 0.7)	0 (0, 28.8)		1.8 (0.0, 3.6)	42.3 (0, 86.5)		0.081†	0.081†
CDCA	0.0 (0.0, 0.2)	0 (0, 8.3)		0.1 (0.0, 1.9)	2.2 (0, 38.3)		0.414	0.414
HCA	0.0 (0.0, 0.0)	0 (0, 0)		0.0 (0.0, 0.1)	0 (0, 2.4)		0.662	0.662
Secondary BA	1.4 (0.3, 3.0)	100 (63.0, 100)		1.3 (0.3, 2.3)	43.5 (6.9, 100)		0.491	0.108
UDCA	0.0 (0.0, 0.6)	0 (0, 24.2)		0.0 (0.0, 0.5)	0 (0, 9.8)		0.852	0.852
DCA	0.8 (0.1, 2.0)	60.3 (28.9, 72.0)		0.3 (0.0, 1.2)	11.4 (0, 59.4)		0.108	0.020*
LCA	0.4 (0.0, 1.0)	30.1 (0, 47.8)		0.2 (0.0, 0.7)	5.9 (0, 46.9)		0.414	0.282
7-oxo-DCA	0.0 (0.0, 0.3)	0 (0, 9.9)		0.1 (0.0, 1.5)	1.7 (0, 43.5)		0.108	0.142
Total BA	1.8 (0.3, 3.0)	100		3.8 (1.1, 5.0)	100		0.081†	-
1 Primary BA is the sum of CA, DCCA, and HCA. Secondary BA is the sum of UDCA, DCA, LCA, and 7-oxo-DCA. 2 Percentages are shown for each item as a percentage (%) of total BA. Median (minimum, maxmum). BA: Bile acid, CA: Cholic acid, CDCA: Chenodeoxycholic acid, HCA: Hyocholic acid, UDCA: Ursodeoxycholic acid, DCA: Deoxycholic acid, LCA: Lithocholic acid. Median (minimum, maxmum). Mann-Whitney U t…

## Sheet: Table S6
Table S6. Comparison of SCFAs for each group1
Items		HD group (n = 8)	LD group (n = 6)	p-value
Concentrations (nmol/mg)	Acetic acid	2.36 (0.24, 3.26)	2.22 (0.61, 5.81)	0.491
	Propionic acid	0.72 (0.07, 2.25)	1.16 (0.21, 3.89)	0.755
	Isobutyric acid	0.08 (0.01, 0.25)	0.09 (0.05, 0.40)	0.573
	Butyric acid	0.69 (0.12, 1.12)	0.85 (0.17, 2.14)	1
Relative values	Lactic acid	1 (0.63, 5.22)	1.98 (0.52, 17.78)	0.573
	beta-Hydroxybutyric acid	1 (0.00, 8.43)	5.36 (0.00, 14.18)	0.108
	2-Hydroxyglutaric acid	1 (0.00, 4.22)	1.93 (0.00, 81.87)	0.662
	Succinic acid	1 (0.34, 2.50)	3.86 (1.42, 8.81)	0.003**
	Isovaleric acid	1 (0.12, 3.59)	0.55 (0.42, 1.28)	0.414
	Valeric acid	1 (0.41, 8.59)	2.37 (0.07, 5.68)	0.852
	Glyoxylic acid	1 (0.87, 1.03)	0.94 (0.83, 1.13)	0.414
	Pyruvic acid	1 (0.80, 1.12)	1.36 (1.00, 1.42)	0.008**
	Glycolic acid	1 (0.57, 5.20)	1.18 (0.78, 2.85)	0.491
	Malic acid	1 (0.41, 4.36)	1.40 (0.41, 15.42)	0.573
	Malonic acid	1 (0.44, 38.99)	1.88 (0.57, 11.56)	0.852
1 Four fecal SCFAs were measured quantitatively as concentrations (nmol/mg), and 11 fecal SCFAs and other metabolites were presented relative area ratios as relative values because standards were not available. Median (minimum, maxmum). Mann-Whitney U test. ** p < 0.01.

## Sheet: Table S7
Table S7. ANCOVA p-value excluding the effect of covariates for items with significant group differences between the HD group and the LD group1
Covariate items		p-value of comparison between HD groups and LD group adjusted for covariates
		Defecation status		Nutritional status					Fecal metabolites						alfa-diversity
		BSS		H/A	TP	Alb	BUN		Total BA	%CA	%DCA	Succinic acid	Pyrubic acid		Shannon	Shimpson	Observed	Fisher	Chao1
Physical severity	Motor function (Bedridden vs. Sit with support and more)	†		＊							†				†	＊
	Main nutritional intake metod (Oral vs. Tube feeding)	†								†	＊		＊		＊＊	＊＊	＊	＊
	Experience of weaning food (Yes vs. No)	＊		＊＊					†		†	＊＊	＊＊		＊＊	＊＊	＊＊	＊＊	＊
	Muscle relaxant (Nuber of patient takeing)	＊＊				†				＊	＊	＊	＊＊		＊＊	＊＊	＊＊	＊＊	＊＊
Nutrient intake	Energy (kcal/kgBW)	＊＊			＊						†	＊	＊		＊＊	＊＊	＊＊	＊＊	＊＊
	Protein (g/kgBW)	＊		†	＊						†	＊	＊		＊＊	＊＊	＊＊	＊＊	＊＊
	Carbohydrate (g/kgBW)	＊＊		†	†	＊	†		†	＊	＊	＊＊	＊＊		＊＊	＊＊	＊＊	＊＊	＊＊
1 ANCOVA analysis was performed for defecation status, nutritional status, fecal metabolites, and alpha diversity index, which showed significant differences between the HD and LD groups, with physical severity and nutritional intake as covariates. ** p < 0.01. * p < 0.05. † p < 0.1.
